# Supplementary material for: Factors Associated with Depression and Anxiety Symptoms among Migrant Population in Spain during the COVID-19 Pandemic
Source: Int J Environ Res Public Health. 2022 Nov 24;19(23):15646. doi: 10.3390/ijerph192315646 (PMC9736595; doi:10.3390/ijerph192315646)
Supplement: Supplementary file 1 [file ijerph-19-15646-s001.zip]

Archive with 1 entries (1 files):
- ijerph-1950049-supplementary.pdf
